# Supplementary material for: An Inexpensive Cardiovascular Flow Simulator for Cardiac Catheterization Procedure Using a Pulmonary Artery Catheter
Source: Front Med Technol. 2021 Oct 28;3:764007. doi: 10.3389/fmedt.2021.764007 (PMC8757711; doi:10.3389/fmedt.2021.764007)
Supplement: Supplementary file 2 [file Data_Sheet_2.zip]

Archive with 3 entries (3 files):
- Heart_Pics_SD_Database_1.m
- Pixels_2_cm.m
- Temp_Flow_and_Motor_Code.ino
