# Supplementary material for: An Inexpensive Cardiovascular Flow Simulator for Cardiac Catheterization Procedure Using a Pulmonary Artery Catheter
Source: Front Med Technol. 2021 Oct 28;3:764007. doi: 10.3389/fmedt.2021.764007 (PMC8757711; doi:10.3389/fmedt.2021.764007)
Supplement: Supplementary file 2 [file Data_Sheet_2.zip › Heart_Pics_SD_Database_1.m]

% Annika Johnson
% Senior Design
% Extracting Heart Images from Database
% 09/21/20

%%
clc; clear all; close all; imtool close all;

% Load in all the dicom images of the heart
% file path to directory where heart images are located
filepath_first = 'C:\Users\Annika Rusaw\Documents\00Undergraduate\00School_Work_Senior_Year\03 Senior Design\AMRGAtlas\UOA0000101\';
filepath_second = 'C:\Users\Annika Rusaw\Documents\00Undergraduate\00School_Work_Senior_Year\03 Senior Design\AMRGAtlas\UOA0000102\';
filepath_third = 'C:\Users\Annika Rusaw\Documents\00Undergraduate\00School_Work_Senior_Year\03 Senior Design\AMRGAtlas\UOA0000103\';
filepath_fourth = 'C:\Users\Annika Rusaw\Documents\00Undergraduate\00School_Work_Senior_Year\03 Senior Design\AMRGAtlas\UOA0000104\';

% Preallocate the 256-by-208-by-32-by-30 image array.
Image_set_1_1 = repmat(int16(0), [256 208 32 30]);

% Read the first series of images using the saved file numbering
 for i = 1:30
     
     for j = 1:32
         
         filestem = sprintf('IM-%04d-%04d',i,j); % creating dicom file name
         file = strcat(filepath_first,filestem,'.dcm'); % creating file directory
         Image_set_1_1(:,:,j,i) = uint16(dicomread(file)); % Store each DICOM image for the section
         figure(i);
         montage(Image_set_1_1(:,:,j,i),'DisplayRange',[]);
         
     end
   
 end
 
 % Preallocate the 208-by-256-by-32-by-5 image array.
Image_set_1_2 = repmat(int16(0), [208 256 32 5]);
 
 for i = 31:35
     
     for j = 1:32
         
         filestem = sprintf('IM-%04d-%04d',i,j); % creating dicom file name
         file = strcat(filepath_first,filestem,'.dcm'); % creating file directory
         k = i-30; % adjustment variable for the matrix
         Image_set_1_2(:,:,j,k) = uint16(dicomread(file)); % Store each DICOM image for the section
         figure(i);
         montage(Image_set_1_2(:,:,j,k),'DisplayRange',[]);
         
     end
   
 end

 % Preallocate the 256-by-208-by-32-by-5 image array.
Image_set_1_3 = repmat(int16(0), [256 208 32 5]);
 
 for i = 36:40
     
     for j = 1:32
         
         filestem = sprintf('IM-%04d-%04d',i,j); % creating dicom file name
         file = strcat(filepath_first,filestem,'.dcm'); % creating file directory
         k = i-35; % adjustment variable for the matrix
         Image_set_1_3(:,:,j,k) = uint16(dicomread(file)); % Store each DICOM image for the section
         figure(i);
         montage(Image_set_1_3(:,:,j,k),'DisplayRange',[]);
         
     end
   
 end

 % Preallocate the 208-by-256-by-32-by-2 image array.
Image_set_1_4 = repmat(int16(0), [208 256 32 2]);
  
 for i = 41:42
     
     for j = 1:32
         
         filestem = sprintf('IM-%04d-%04d',i,j); % creating dicom file name
         file = strcat(filepath_first,filestem,'.dcm'); % creating file directory
         k = i-40; % adjustment variable for the matrix
         Image_set_1_4(:,:,j,k) = uint16(dicomread(file)); % Store each DICOM image for the section
         figure(i);
         montage(Image_set_1_4(:,:,j,k),'DisplayRange',[]);
         
     end
   
 end
 
% Preallocate the 256-by-208-by-32-by-4 image array.
Image_set_1_5 = repmat(int16(0), [256 208 32 4]);
 
 for i = 43:46
     
     for j = 1:32
         
         filestem = sprintf('IM-%04d-%04d',i,j); % creating dicom file name
         file = strcat(filepath_first,filestem,'.dcm'); % creating file directory
         k = i-42; % adjustment variable for the matrix
         Image_set_1_5(:,:,j,k) = uint16(dicomread(file)); % Store each DICOM image for the section
         figure(i);
         montage(Image_set_1_5(:,:,j,k),'DisplayRange',[]);
         
     end
   
 end
%%
% Read the second series of images using the saved file numbering
% Preallocate the 256-by-208-by-20-by-15 image array.
Image_set_2_1 = repmat(int16(0), [256 208 20 15]);

 for i = 47:61
     
     for j = 1:20
         
         filestem = sprintf('IM-%04d-%04d',i,j); % creating dicom file name
         file = strcat(filepath_second,filestem,'.dcm'); % creating file directory
         k = i-46; % Creating an adjustment variable to count
         Image_set_2_1(:,:,j,k) = uint16(dicomread(file)); % Store each DICOM image for the section
         %figure(i);
         %montage(Image_set_2_1(:,:,j,k),'DisplayRange',[]);
         
     end
   
 end
 
% Preallocate the 208-by-256-by-20-by-15 image array.
Image_set_2_2 = repmat(int16(0), [208 256 20 3]);

 for i = 62:64
     
     for j = 1:20
         
         filestem = sprintf('IM-%04d-%04d',i,j); % creating dicom file name
         file = strcat(filepath_second,filestem,'.dcm'); % creating file directory
         k = i-61; % Creating an adjustment variable to count
         Image_set_2_2(:,:,j,k) = uint16(dicomread(file)); % Store each DICOM image for the section
         %figure(i);
         %montage(Image_set_2_2(:,:,j,k),'DisplayRange',[]);
         
     end
   
 end
 
% Preallocate the 256-by-208-by-20-by-3 image array.
Image_set_2_3 = repmat(int16(0), [256 208 20 3]);

 for i = 65:67
     
     for j = 1:20
         
         filestem = sprintf('IM-%04d-%04d',i,j); % creating dicom file name
         file = strcat(filepath_second,filestem,'.dcm'); % creating file directory
         k = i-64; % Creating an adjustment variable to count
         Image_set_2_3(:,:,j,k) = uint16(dicomread(file)); % Store each DICOM image for the section
         %figure(i);
         %montage(Image_set_2_3(:,:,j,k),'DisplayRange',[]);
         
     end
   
 end

% Preallocate the 208-by-256-by-20-by-2 image array.
Image_set_2_4 = repmat(int16(0), [208 256 20 2]);

 for i = 68:69
     
     for j = 1:20
         
         filestem = sprintf('IM-%04d-%04d',i,j); % creating dicom file name
         file = strcat(filepath_second,filestem,'.dcm'); % creating file directory
         k = i-67; % Creating an adjustment variable to count
         Image_set_2_4(:,:,j,k) = uint16(dicomread(file)); % Store each DICOM image for the section
         %figure(i);
         %montage(Image_set_2_4(:,:,j,k),'DisplayRange',[]);
         
     end
   
 end
 
% Preallocate the 256-by-208-by-20-by-1 image array.
Image_set_2_5 = repmat(int16(0), [256 208 20 1]);

 for i = 70
     
     for j = 1:20
         
         filestem = sprintf('IM-%04d-%04d',i,j); % creating dicom file name
         file = strcat(filepath_second,filestem,'.dcm'); % creating file directory
         k = i-69; % Creating an adjustment variable to count
         Image_set_2_5(:,:,j,k) = uint16(dicomread(file)); % Store each DICOM image for the section
         %figure(i);
         %montage(Image_set_2_5(:,:,j,k),'DisplayRange',[]);
         
     end
   
 end
 
% Preallocate the 208-by-256-by-20-by-2 image array.
Image_set_2_6 = repmat(int16(0), [208 256 20 2]);

 for i = 71:72
     
     for j = 1:20
         
         filestem = sprintf('IM-%04d-%04d',i,j); % creating dicom file name
         file = strcat(filepath_second,filestem,'.dcm'); % creating file directory
         k = i-70; % Creating an adjustment variable to count
         Image_set_2_6(:,:,j,k) = uint16(dicomread(file)); % Store each DICOM image for the section
         %figure(i);
         %montage(Image_set_2_6(:,:,j,k),'DisplayRange',[]);
         
     end
   
 end
 
% Preallocate the 256-by-192-by-20-by-6 image array.
Image_set_2_7 = repmat(int16(0), [256 192 20 6]);

 for i = 73:78
     
     for j = 1:20
         
         filestem = sprintf('IM-%04d-%04d',i,j); % creating dicom file name
         file = strcat(filepath_second,filestem,'.dcm'); % creating file directory
         k = i-72; % Creating an adjustment variable to count
         Image_set_2_7(:,:,j,k) = uint16(dicomread(file)); % Store each DICOM image for the section
         %figure(i);
         %montage(Image_set_2_7(:,:,j,k),'DisplayRange',[]);
         
     end
   
 end
 
% Preallocate the 192-by-256-by-20-by-2 image array.
Image_set_2_8 = repmat(int16(0), [192 256 20 2]);

 for i = 79:80
     
     for j = 1:20
         
         filestem = sprintf('IM-%04d-%04d',i,j); % creating dicom file name
         file = strcat(filepath_second,filestem,'.dcm'); % creating file directory
         k = i-78; % Creating an adjustment variable to count
         Image_set_2_8(:,:,j,k) = uint16(dicomread(file)); % Store each DICOM image for the section
         %figure(i);
         %montage(Image_set_2_8(:,:,j,k),'DisplayRange',[]);
         
     end
   
 end
 
% Preallocate the 256-by-192-by-20-by-2 image array.
Image_set_2_9 = repmat(int16(0), [256 192 20 2]);

 for i = 81:82
     
     for j = 1:20
         
         filestem = sprintf('IM-%04d-%04d',i,j); % creating dicom file name
         file = strcat(filepath_second,filestem,'.dcm'); % creating file directory
         k = i-80; % Creating an adjustment variable to count
         Image_set_2_9(:,:,j,k) = uint16(dicomread(file)); % Store each DICOM image for the section
         %figure(i);
         %montage(Image_set_2_9(:,:,j,k),'DisplayRange',[]);
         
     end
   
 end

%%
% Preallocate the 256-by-256-by-72 image array.
 Image_set_3 = repmat(uint16(0), [256   256    72]);
 
% Read the third series of images using the saved file numbering
 for i = 83:154
     
     filestem = sprintf('IM-%04d-0001',i); % creating dicom file name
     file = strcat(filepath_third,filestem,'.dcm'); % creating file directory
     k = i-82; % Creating an adjustment variable for the array
     Image_set_3(:,:,k) = uint16(dicomread(file)); % Store each DICOM image for the section
     figure(i);
     montage(Image_set_3(:,:,k),'DisplayRange',[]);
         
 end
%%
% Preallocate the 256-by-256-by-72 image array.
 Image_set_4 = repmat(uint16(0), [256   256    47]);
% Read the fourth series of images using the saved file numbering
 for i = 155:201
     
     filestem = sprintf('IM-%04d-0001',i); % creating dicom file name
     file = strcat(filepath_fourth,filestem,'.dcm'); % creating file directory
     k = i-154; % Creating an adjustment variable for the array
     Image_set_4(:,:,k) = uint16(dicomread(file)); % Store each DICOM image for the section
     figure(i);
     montage(Image_set_4(:,:,k),'DisplayRange',[]);
         
 end
 
 %%
 % Saving image sequences as videos
 
 % Preallocate the 208-by-256-by-1-by-32 image array.
 Heart_Flow = repmat(uint16(0), [208   256     1    32]);

 for j = 1:32

     filestem = sprintf('IM-%04d-%04d',31,j); % creating dicom file name
     file = strcat(filepath_first,filestem,'.dcm'); % creating file directory
     Heart_Flow(:,:,1,j) = uint16(dicomread(file)); % Store each DICOM image for the sequence
     
     figure(202);
     montage(Heart_Flow(:,:,1,j),'DisplayRange',[]);
     
     % Call function to find line length
     length = Pixels_2_cm(file,j);
         
     % Display line length on image
     caption = strcat(num2str(length), ' cm');
     text(10, 900, caption, 'FontSize', 30);

     % Pause so the text can be read
     pause(3);

 end
 
 % Playing the image sequence as a video
 implay(mat2gray(Heart_Flow),10);
 
 % Writing the image sequence to a video file
 movie_obj = VideoWriter('HeartFlow.avi');
 open(movie_obj);
 writeVideo(movie_obj,mat2gray(Heart_Flow));
 close(movie_obj);
 
 %%
 % Creating a video from the cross section images
 
 % Preallocate the 208-by-256-by-1-by-32 image array.
 HeartCrossSection_1 = repmat(uint16(0), [256   256     1    27]);
 
 for i = 128:154
     
     filestem = sprintf('IM-%04d-0001',i); % creating dicom file name
     file = strcat(filepath_third,filestem,'.dcm'); % creating file directory
     k = i-127; % Creating an adjustment variable for the array
     HeartCrossSection_1(:,:,1,k) = uint16(dicomread(file)); % Store each DICOM image for the section
     
     figure(203);
     montage(HeartCrossSection_1(:,:,1,k),'DisplayRange',[]);
     
     % Call function to find line length
     length = Pixels_2_cm(file,k);
         
     % Display line length on image
     caption = strcat('Top', ' ', num2str(length), ' cm');
     text(0, 900, caption, 'FontSize', 15);
     
     % Call function to find line length
     length = Pixels_2_cm(file,k);
         
     % Display line length on image
     caption = strcat('Middle', ' ', num2str(length), ' cm');
     text(300, 900, caption, 'FontSize', 15);
     
     % Call function to find line length
     length = Pixels_2_cm(file,k);
         
     % Display line length on image
     caption = strcat('Bottom', ' ', num2str(length), ' cm');
     text(650, 900, caption, 'FontSize', 15);

     % Pause so the text can be read
     pause(3);
 end
 
 % Playing the image sequence as a video
 implay(mat2gray(HeartCrossSection_1),10);
 
 % Writing the image sequence to a video file
 movie_obj_1 = VideoWriter('HeartCrossSection1.avi');
 open(movie_obj_1);
 writeVideo(movie_obj_1, mat2gray(HeartCrossSection_1));
 close(movie_obj_1);
 
 %%
 %%% Find the distance between each slice for Heart CS 1
 
 % Preallocate matrices
 Position = zeros(3,27);
 Spacing = zeros(27,1);
 for i = 128:154
     
     filestem = sprintf('IM-%04d-0001',i); % creating dicom file name
     file = strcat(filepath_third,filestem,'.dcm'); % creating file directory
     info = dicominfo(file); % Extract the dicom information
     k = i-127; % Creating an adjustment variable for the matrices
     Position(:,k) = info.ImagePositionPatient; % Pulling out x,y,z coords
     
     if k > 1
        Spacing(k,1) = Position(1,k) - Position(1,k-1); % Finding the space between two slices
     end
     
 end
 
 %%
 % Creating a video from the second cross section images
 
 % Preallocate the 208-by-256-by-1-by-32 image array.
 HeartCrossSection_2 = repmat(uint16(0), [256   256     1    31]);
 
 for i = 155:185
     
     filestem = sprintf('IM-%04d-0001',i); % creating dicom file name
     file = strcat(filepath_fourth,filestem,'.dcm'); % creating file directory
     k = i-154; % Creating an adjustment variable for the array
     HeartCrossSection_2(:,:,1,k) = uint16(dicomread(file)); % Store each DICOM image for the section
     
     figure(204);
     montage(HeartCrossSection_2(:,:,1,k),'DisplayRange',[]);
     
     % Call function to find line length
     length = Pixels_2_cm(file,k);
         
     % Display line length on image
     caption = strcat(num2str(length), ' cm');
     text(10, 900, caption, 'FontSize', 30);

     % Pause so the text can be read
     pause(3);
 end
 
 % Playing the image sequence as a video
 implay(mat2gray(HeartCrossSection_2),10);
 
 % Writing the image sequence to a video file
 movie_obj_2 = VideoWriter('HeartCrossSection2.avi');
 open(movie_obj_2);
 writeVideo(movie_obj_2, mat2gray(HeartCrossSection_2));
 close(movie_obj_2);
 
 %%
 %%% Find the distance between each slice for Heart CS 2
 
 % Preallocate matrices
 Position2 = zeros(3,31);
 Orientation2 = zeros(6,31);
 Spacing2 = zeros(31,1);
 for i = 155:185
     
     filestem = sprintf('IM-%04d-0001',i); % creating dicom file name
     file = strcat(filepath_fourth,filestem,'.dcm'); % creating file directory
     info = dicominfo(file); % Extract the dicom information
     k = i-154; % Creating an adjustment variable for the matrices
     Position2(:,k) = info.ImagePositionPatient; % Pulling out x,y,z coords
     
     if k > 1
        Spacing2(k,1) = Position2(1,k) - Position2(1,k-1); % Finding the space between two slices
     end
     
     Orientation2(:,k) = info.ImageOrientationPatient; % Pulling out the orientation
     
 end
 
 %%
 %%% Find the distance between each slice for Heart CS 3
 
 % Preallocate matrices
 Position3 = zeros(3,26);
 Spacing3 = zeros(26,1);
 for i = 83:108
     
     filestem = sprintf('IM-%04d-0001',i); % creating dicom file name
     file = strcat(filepath_third,filestem,'.dcm'); % creating file directory
     info = dicominfo(file); % Extract the dicom information
     k = i-82; % Creating an adjustment variable for the matrices
     Position3(:,k) = info.ImagePositionPatient; % Pulling out x,y,z coords
     
     if k > 1
        Spacing3(k,1) = Position3(3,k-1) - Position3(3,k); % Finding the space between two slices
     end
     
 end
 
  %%
 %%% Find the distance between each slice for Heart CS 4
 
 % Preallocate matrices
 Position4 = zeros(3,19);
 Spacing4 = zeros(19,1);
 for i = 109:127
     
     filestem = sprintf('IM-%04d-0001',i); % creating dicom file name
     file = strcat(filepath_third,filestem,'.dcm'); % creating file directory
     info = dicominfo(file); % Extract the dicom information
     k = i-108; % Creating an adjustment variable for the matrices
     Position4(:,k) = info.ImagePositionPatient; % Pulling out x,y,z coords
     
     if k > 1
        Spacing4(k,1) = Position4(2,k-1) - Position4(2,k); % Finding the space between two slices
     end
     
 end
 
 %% Load in Heart CS 1 Cropped Images and Find Size
 
 filename = 'C:\Users\Annika Rusaw\Documents\00Undergraduate\00School_Work_Senior_Year\03 Senior Design\AMRGAtlas\Heart CS 1 Cropped\IM-0128-0001.tif';
 image = uint16(imread(filename));
 imshow(image,'DisplayRange',[]);
