# Supplementary material for: An Inexpensive Cardiovascular Flow Simulator for Cardiac Catheterization Procedure Using a Pulmonary Artery Catheter
Source: Front Med Technol. 2021 Oct 28;3:764007. doi: 10.3389/fmedt.2021.764007 (PMC8757711; doi:10.3389/fmedt.2021.764007)
Supplement: Supplementary file 2 [file Data_Sheet_2.zip › Pixels_2_cm.m]

function length = Pixels_2_cm(file,j)

% Calculate the dimensions around the heart
info = dicominfo(file);
spacing(:,j) = info.PixelSpacing

% Draw the heart dimension line
hdLine = drawline;
hdLinep = hdLine.Position;

% Assign coordinates of heart dimension line
X = [hdLinep(1,1);hdLinep(2,1)]
Y = [hdLinep(1,2);hdLinep(2,2)]

% Calculate the pixel length of the x and y components of the line
Xp = X(2,1)- X(1,1)
Yp = Y(2,1)- Y(1,1)

% Convert to mm
Xpm = Xp * spacing(1,j)
Ypm = Yp * spacing(2,j)

% Calculate length of line
length = sqrt(Xpm^2 + Ypm^2)/10 % in cm

end
