# Supplementary material for: An Inexpensive Cardiovascular Flow Simulator for Cardiac Catheterization Procedure Using a Pulmonary Artery Catheter
Source: Front Med Technol. 2021 Oct 28;3:764007. doi: 10.3389/fmedt.2021.764007 (PMC8757711; doi:10.3389/fmedt.2021.764007)
Supplement: Supplementary file 2 [file Data_Sheet_2.zip › Temp_Flow_and_Motor_Code.ino]

//This code is designed to read and display temperature using the 
//DS18B20 Compatible Digital temperature sensor and 
//to read and display flow rate using the 
//Water Flow Sensor YF-B2 sensors.
//It will also control the DC motor based on the flow rate input.
//Last Edited on 4/26/2021 by Grace Cupp 
//Senior Design Vascular Flow Simulator 2020-2021

//============================================================
//            Defined Variables and Libraries 
//============================================================

//For Toggle Switches for Display and Type of Flow____________________________________________________________
//Display Switch 
//Create a toggle variable to allow the switch function to be used
int togglePin = 8;     // Assign the toggle switch to pin 8
int previous = LOW;    // the previous reading from the toggle pin
long t = 0;            // the last time the output pin was toggled
long debounce = 200;   // the debounce time, increase if the output flickers
int toggleState = LOW; // the state of the toggle switch, HIGH or LOW that determines output
//Type of Flow switch
//Create another toggle variable to allow the system to switch between constant and pulsatile flow
int togglePin2 = 13;   // Assign the toggle switch to pin 13
int previous2 = LOW;   // the previous reading from the toggle pin
int toggleState2 = LOW;// the state of the toggle switch, HIGH or LOW that determines output
//________________________________________________________________________________________________________________

//For Temperature Sensor and LCD_______________________________________________________________________________
//Inlcude the required libraries to use the temperature sensor and LCD
#include <OneWire.h>           // For the temperature sensor
#include <DallasTemperature.h> // For the temperature sensor
#include <LiquidCrystal.h>     // For the LCD

//Define the bus that will be used with digital pin 5
#define ONE_WIRE_BUS 5              // Bus for the temperature sensor
OneWire oneWire(ONE_WIRE_BUS);      // Assign the bus
DallasTemperature sensors(&oneWire);// Recognize the sensor

//Create variables to store the temperature in Fahrenheit and Celcius
float Celcius = 0;    
float Fahrenheit = 0;

//Initialize the library by associating any needed LCD interface pins
//with the arduino pin number it is connected to
const int rs = 12, en = 11, d4 = 10, d5 = 4, d6 = 9, d7 = 7;
LiquidCrystal lcd(rs, en, d4, d5, d6, d7);
int stopClear; // Variable to stop the LCD from constantly clearing the display
//________________________________________________________________________________________________________________

//For Flow Meters_______________________________________________________________________________________________
volatile int flow_frequency1; // Measures flow sensor pulses unsigned to flow meter 1
volatile int flow_frequency2; // Measures flow sensor pulses unsigned to flow meter 2

float l_min1; // Calculated liters/min for flow meter 1
float l_min2; // Calculated liters/min for flow meter 1
unsigned char flowsensor1 = 3; // Sensor Input 1
unsigned char flowsensor2 = 2; // Sensor Input 1
unsigned long currentTime;     // Current time in milliseconds
unsigned long cloopTime;       // Current total loop time

//The hall-effect flow sensor 
float calibrationFactor1 = 1;     // Calibration factor for flow sensor 1
float calibrationFactor2 = 1;     // Calibration factor for flow sensor 2 
float sensorCoefficient1 = 19.5;  // Flow sensor 1 calibration equation coefficient
float sensorIntercept1 = -12;     // Flow sensor 1 calibration intercept
float sensorCoefficient2 = 19.5;  // Flow sensor 2 calibration equation coefficient
float sensorIntercept2 = -12;     // Flow sensor 2 calibration intercept

//________________________________________________________________________________________________________________

//For Motor_______________________________________________________________________________________________________
//Create variables to use in the pump equation so that input value equals output flowrate
float pumpSlope = 0.525;    // Slope of pump equation
float pumpIntercept = 1.75; // Intercept of pump equation
int motorPin = 6;           // Pin to control the DC motor
float flowProfileSVC[] = {40.0, 20.0, 10.0, 22.0, 35.0, 10.0, 0}; // Flow profile values for velocity in cm/s for SVC
float flowProfileIVC[] = {19.5, 16.5, 14.6, 15.3, 15.9, 8.66, 0}; // Flow profile values for velocity in cm/s for IVC
float DSVC = 1.27;  // Diameter of SVC in cm
float DIVC = 2.00;  // Diameter of the IVC in cm
float Din = 2.00;   // Diameter of the input in cm
float minV = 0;     // Minimum voltage of motor range
float maxV = 12;    // Maximum voltage of motor range
int outputCounts = 255;     // PWM resolution 
unsigned long profileTimer; // Timer for the flow profile
float minL = 0;             // Minimum flow in L/min for pump
float maxL = 16;            // Maximum flow in L/min for pump
float L2V;                  // L/min to volts
float V2C;                  // Volts to counts
float L2C;                  // L/min to counts
int motorCounts;            // Counts sent to motor
int initiator = 0;          // Ensures that the counter for the pump starts after the setup code has been run
float pumpVelocity[] = {0, 0, 0, 0, 0, 0, 0}; // Velocity 
float constantFlowRate = 5;                   // Set variable for constant flow reading from the range of 3-6 

//=============================================================
//                       Setup Code
//=============================================================
void setup(void)
{
  Serial.begin(19200);  // Set the Baud rate
  sensors.begin();      // Initialize the temperature sensor
  lcd.begin(16, 2);     // set up the LCD's number of columns and rows

  pinMode(togglePin, INPUT);  // Set up the toggle switch 1 as an input (output changer)
  pinMode(togglePin2, INPUT); // Set up the toggle switch 2 as an input (output changer)

  //For flow sensors__________________________________________________________________________________
  // For flow sensor 1
  pinMode(flowsensor1, INPUT);      // Set up the flow sensor 1 as an input (output changer)
  digitalWrite(flowsensor1, HIGH);  // Internal Pull-Up
  // For flow sensor 2
  pinMode(flowsensor2, INPUT);      // Set up the flow sensor 2 as an input (output changer)
  digitalWrite(flowsensor2, HIGH);  // Internal Pull-Up
  attachInterrupt(0, pulseCounter1, RISING); // Setup Interrupt for the first pulse counter
  attachInterrupt(1, pulseCounter2, RISING); // Setup Interrupt for the second pulse counter
  //__________________________________________________________________________________________________
  
  //Timers setup for the flow profile_________________________________________________________________ 
  cli();  // Stop interrupts
  // Set timer1 interrupt at 50Hz for the 20ms
  TCCR1A = 0;   // Set entire TCCR1A register to 0
  TCCR1B = 0;   // Same for TCCR1B
  TCNT1  = 0;   // Initialize counter value to 0
  // Set compare match register for 1hz increments
  OCR1A = 313;  //= (16*10^6) / (50*1024) - 1;// (must be <65536)
  // Turn on CTC mode
  TCCR1B |= (1 << WGM12);
  // Set CS10 and CS12 bits for 1024 prescaler
  TCCR1B |= (1 << CS12) | (1 << CS10);  
  // Enable timer compare interrupt
  TIMSK1 |= (1 << OCIE1A);
  //___________________________________________________________________________________________________
  
  sei(); // Enable interrupts 
  currentTime = millis();   // Set the currentTime variable equal to the millis() function
  cloopTime = currentTime;  // Set the cloopTime variable equal to the currentTime variable

  //For Motor__________________________________________________________________________
  pinMode(motorPin, OUTPUT);  //Set the motor as an output
  //Calculate the liters per minute and convert to counts to send to the motor
  L2V = (maxL-minL)/(maxV-minV);  //Liters per minute to volts calculation
  V2C = (maxV-minV)/outputCounts; //Volts to counts calculation
  L2C = L2V*V2C;                  //Liters per minute to counts 

  //Create the for loop to be able to use the toggle switch for the motor
  for(int i = 0; i <= 6; i++)
  {
    //Define the state to change between continuous and pulsatile flow as an input
    toggleState2 = digitalRead(togglePin2);
    //Create the statement to have the output be pulsatile flow
    if(toggleState2 == HIGH)
    {
      //Define the pump output as the pulsatile equation
      pumpVelocity[i] = (((flowProfileIVC[i]*sq(DIVC)+flowProfileSVC[i]*sq(DSVC))/(sq(Din)))*(PI*(sq(Din/2.0))))*(3.0/50.0);
      pumpVelocity[i] = pumpSlope*pumpVelocity[i] + pumpIntercept; // Input the pump calibration equation
      //Serial.println(pumpVelocity[i]); // Serial print the pump velocity
    }
    //Create the statement to have the output be continuous flow  
    else
    {
      pumpVelocity[i] = constantFlowRate; // Define the pump output as the constant flow variable
      pumpVelocity[i] = pumpSlope*pumpVelocity[i] + pumpIntercept; // Input the pump calibration equation
      //Serial.println(pumpVelocity[i]); // Serial print the pump velocity
    }

  }

}
//Function for timer 1 to run PWM with the motor__________________________________________________________________
ISR(TIMER1_COMPA_vect)
{
  //Initialization if statement
  if(initiator == 0)
  {
    motorCounts = (7)/L2C;              // Calculate motor counts
    analogWrite(motorPin, motorCounts); // Write the counts to the motor
    delay(10000);                       // Wait for a second to run the rest of the code
    profileTimer = millis();            // Set the timer equal to the current time
    initiator = 1;                      // Use the initiator variable to tell the system that initialization has been run
  }
  //Code to run the motor with PWM______________________________________________________________________________
  if(millis()-profileTimer < 120)
  {
    motorCounts = (pumpVelocity[0])/L2C; // Calculate motor counts
    analogWrite(motorPin, motorCounts);  // Write the counts to the motor
  }
  if(millis()-profileTimer >= 120 && millis()-profileTimer < 240)
  {
    motorCounts = (pumpVelocity[1])/L2C; // Calculate motor counts
    analogWrite(motorPin, motorCounts);  // Write the counts to the motor
  }
  if(millis()-profileTimer >= 240 && millis()-profileTimer < 400)
  {
    motorCounts = (pumpVelocity[2])/L2C; // Calculate motor counts
    analogWrite(motorPin, motorCounts);  // Write the counts to the motor
  }
  if(millis()-profileTimer >= 400 && millis()-profileTimer < 420)
  {
    motorCounts = (pumpVelocity[3])/L2C; // Calculate motor counts
    analogWrite(motorPin, motorCounts);  // Write the counts to the motor
  }
  if(millis()-profileTimer >= 420 && millis()-profileTimer < 540)
  {
    motorCounts = (pumpVelocity[4])/L2C; // Calculate motor counts
    analogWrite(motorPin, motorCounts);  // Write the counts to the motor
  }
  if(millis()-profileTimer >= 540 && millis()-profileTimer < 700)
  {
    motorCounts = (pumpVelocity[5])/L2C; // Calculate motor counts
    analogWrite(motorPin, motorCounts);  // Write the counts to the motor
  }
  if(millis()-profileTimer >= 700 && millis()-profileTimer < 1000)
  {
    motorCounts = (pumpVelocity[6])/L2C; // Calculate motor counts
    analogWrite(motorPin, motorCounts);  // Write the counts to the motor
  }
  if(millis()-profileTimer >= 1000)
  {
   profileTimer = millis(); // Reset the timer to the millis() function
  }

}
//_____________________________________________________________________________________________________________
//==============================================================================
//                      Main Program Code
//==============================================================================
void loop(void)
{
  //Code to run and switch between the output LCD display________________________________________________________________
  //Define the state to change between temperature and flow rate display as an input
  toggleState = digitalRead(togglePin);

  //Create the if statement for the toggle switch to print on the LCD  
  if(toggleState == HIGH && previous == LOW && millis() - t > debounce && stopClear == 0)
  {
    lcd.clear();   // Clear the LCD screen of prevoius values
    t = millis();  // Set the time for the last toggle to the millis() function
    stopClear = 1; // Use the variable to stop the LCD from constantly clearing
  }
  //Create the statement to have the output be temperature reading
  if(toggleState == HIGH)
  {
    lcd.setCursor(7, 0);  // Set the cursor to column 7, line 0
    lcd.print(" C  ");    //LCD print the letter C to distinguish Celcius reading 
    temperature();        // Run the temperature() function  
  }
  //Create the statment to have the output be flow rate reading
  else
  {
    lcd.setCursor(7, 0);  // Set the cursor to column 7, line 0
    lcd.print("  ");      // Get rid of the letter C
    lcd.setCursor(0, 0);  // Set the cursor to column 0, line 0
    lcd.print("Flow 1: ");// Let the user know what is printing
    lcd.setCursor(0, 1);  // Set the cursor to column 0, line 0
    lcd.print("Flow 2: ");// Let the user know what is printing
    flow();               // Run the flow() function
    stopClear = 0;        // Stop clearing the LCD so that it's not constant
   }
   
  //Define the state to change between continuous and pulsatile flow as an input
  toggleState2 = digitalRead(togglePin2);
  //Create the statement to have the output be pulsatile flow
  if(toggleState2 != previous2)
  {
    previous2 = toggleState2; // Make the prevoius2 variable equal to the toggleState2 variable 
    
    //Create the for loop to be able to use the toggle switch for the motor
    for(int j = 0; j <= 6; j++)
    { 
      //Create the statements to change between continuous and pulsatile
      //Create the statement to have the output be pulsatile flow
      if(toggleState2 == HIGH)
      {
        //Define the pump output as the pulsatile equation
        pumpVelocity[j] = (((flowProfileIVC[j]*sq(DIVC)+flowProfileSVC[j]*sq(DSVC))/(sq(Din)))*(PI*(sq(Din/2.0))))*(3.0/50.0);
        pumpVelocity[j] = pumpSlope*pumpVelocity[j] + pumpIntercept; // Input the pump calibration equation
        //Serial.println(pumpVelocity[i]); // Serial print the pump velocity
          
      }
      //Create the statement to have the output be continuous flow 
      else
      {
        pumpVelocity[j] = constantFlowRate; // Define the pump output as the constant flow variable 
        pumpVelocity[j] = pumpSlope*pumpVelocity[j] + pumpIntercept; // Input the pump calibration equation
        //Serial.println(pumpVelocity[i]); // Serial print the pump velocity
      }
    }
  }
      
}

//Create a function to print the temperature reading
void temperature()
{
  //For Temperature Sensor___________________________________________________________________________________
  sensors.requestTemperatures();              // Request the temperature to be read from the sensor
  Celcius = sensors.getTempCByIndex(0);       // Get the temperature value in Celcius 
  Fahrenheit = sensors.toFahrenheit(Celcius); // Convert the temperature to Fahrenheit

  //________________________________________________________________________________________________________
  
  lcd.setCursor(0, 0);        // Set the cursor to column 0, line 0
  lcd.print(Celcius);         // LCD print the temperature in degrees Celcius
  lcd.setCursor(0, 1);        // Set the cursor to column 0, line 1
  lcd.print(millis() / 1000); // Print the number of seconds since reset
}
 
//Create a function to print the flow reading
void flow()
{
  currentTime = millis(); // Set the currentTime variable equal to the millis() function
  //Every 10 seconds, calculate and print liters/min
  if(currentTime >= (cloopTime + 10000))
  {
    cloopTime = currentTime; // Set the cloopTime variable equal to the currentTime variable 
    //Calibration equation for flow sensor 1 (connected to pin 2)
    calibrationFactor1 = sensorCoefficient1*log(flow_frequency1)+sensorIntercept1; 
    //Output reading for flow sensor 1
    l_min1 = (flow_frequency1 / calibrationFactor1); 
    //Serial.print("FF1 ");
    Serial.print(flow_frequency1);
    Serial.print("\t");
    flow_frequency1 = 0; // Reset counter for flow sensor 1
    //Serial.print(l_min1, DEC); // Print L/min
    //Serial.println(" L/min");
    //Serial.print("\t\t");
    //Calibration equation for flow sensor 2 (connected to pin 3)
    calibrationFactor2 = sensorCoefficient2*log(flow_frequency2)+sensorIntercept2;
    //Output reading for flow sensor 2
    l_min2 = (flow_frequency2 / calibrationFactor2); 
    //Serial.print("FF2 ");
    Serial.println(flow_frequency2);
    //Serial.print("\t\t\t");
    flow_frequency2 = 0; // Reset counter for flow sensor 2
    //Serial.print(l_min2, DEC); // Print L/min
    //Serial.println(" L/min"); 
   }
    
   lcd.setCursor(10, 0);  // Set the cursor to column 0, line 0
   lcd.print(l_min1);     // Print the integer part of the variable EDITED from int(flowRate1)
   lcd.setCursor(10 ,1);  // Set the cursor to column 0, line 0
   lcd.print(l_min2);     // Print the integer part of the variable EDITED from int(flowRate1)
    
}
  
//Create functions to count the pulses for the flow meters
/*
Interrupt Service Routine
 */
void pulseCounter1()
{
  flow_frequency1++;    // Increment the pulse counter
}
void pulseCounter2()
{
  flow_frequency2++;    // Increment the pulse counter
} 
